# Supplementary material for: Synthesis and Cytotoxicity Evaluation of Novel Coumarin–Palladium(II) Complexes against Human Cancer Cell Lines
Source: Pharmaceuticals (Basel). 2022 Dec 29;16(1):49. doi: 10.3390/ph16010049 (PMC9866340; doi:10.3390/ph16010049)
Supplement: Supplementary file 1 [file pharmaceuticals-16-00049-s001.zip]

Archive with 1 entries (1 files):
- pharmaceuticals-2083848-supplementary.pdf
